# Supplementary material for: Toll-like receptor 2 orchestrates a tumor suppressor response in non-small cell lung cancer
Source: Cell Rep. Author manuscript; Available in PMC 2023 May 19. (PMC10197427; doi:10.1016/j.celrep.2022.111596)
Supplement: supplemental data [file NIHMS1888916-supplement-supplemental_data.zip]

Archive with 1 entries (1 files):
- 1-s2.0-S2211124722014619-mmc1.pdf
